# Supplementary material for: Residential Greenspace Is Associated with Lower Levels of Depressive and Burnout Symptoms, and Higher Levels of Life Satisfaction: A Nationwide Population-Based Study in Sweden
Source: Int J Environ Res Public Health. 2022 May 6;19(9):5668. doi: 10.3390/ijerph19095668 (PMC9100967; doi:10.3390/ijerph19095668)
Supplement: Supplementary file 1 [file ijerph-19-05668-s001.zip]

Archive with 1 entries (1 files):
- ijerph-1685835-supplementary.pdf
